# Supplementary material for: A bottom-up approach dramatically increases the predictability of body mass from personality traits
Source: PLoS One. 2024 Jan 10;19(1):e0295326. doi: 10.1371/journal.pone.0295326 (PMC10781087; doi:10.1371/journal.pone.0295326)
Supplement: S1 Table — (ODT) [file pone.0295326.s001.odt]

Table S1
Sample Characteristics
Characteristic
Dataset
A
B
C
N
43,972
37,870
19,716
Age (years)
26.33 (11.41)
26.90 (11.29)
26.36 (11.09)
Sex—n (%)


Male
16,660 (37.89%)
13,966 (36.88%)
7,171 (36.37%)
Female
27,312 (62.11%)
23,904 (63.12%)
12,545 (63.63%)
Education—n (%)


Less than 12 years
6,364 (14.47%)
5,997 (15.84%)
2,570 (13.04%)
High school graduate
3,564 (8.11%)
3,235 (8.54%)
1,791 (9.08%)
Currently in college/university
18,402 (41.85%)
14,605 (38.57%)
8,043 (40.79%)
Some college/university, but did not graduate
2,420 (5.50%)
2,080 (5.49%)
1,186 (6.02%)
College/university degree
6,233 (14.17%)
5,704 (15.06%)
2,913 (14.77%)
Currently in graduate or professional school
2,296 (5.22%)
1,871 (4.94%)
1,041 (5.28%)
Graduate or professional school degree
3,934 (8.95%)
3,629 (9.58%)
1,880 (9.54%)
Continent—n (%)


Africa
517 (1.18%)
431 (1.14%)
304 (1.54%)
Asia
3,194 (7.26%)
3,056 (8.07%)
1,396 (7.08%)
Europe
5,530 (12.58%)
5,248 (13.86%)
2,186 (11.09%)
North America
32,993 (75.03%)
27,748 (73.27%)
15,051 (76.34%)
Oceania
1,250 (2.84%)
970 (2.56%)
553 (2.80%)
South America
488 (1.11%)
417 (1.10%)
226 (1.15%)
Body mass index (kg/m2)
24.91 (5.84)
25.19 (6.05)
25.14 (5.99)
Note. Means and SDs presented for age and body mass index.
