# Supplementary material for: A bottom-up approach dramatically increases the predictability of body mass from personality traits
Source: PLoS One. 2024 Jan 10;19(1):e0295326. doi: 10.1371/journal.pone.0295326 (PMC10781087; doi:10.1371/journal.pone.0295326)
Supplement: S2 Table — (ODT) [file pone.0295326.s002.odt]

S2 Table
Items Included in the Factors
Item code
Item
Factor
Loading (A)
Loading (B)
q_279
Am usually active and full of energy.
Activity
.656
.520
q_1393
Maintain high energy throughout the day.
Activity
.611
.474
q_1104
Have great stamina.
Activity
.496
.365
q_832
Feel healthy and vibrant most of the time.
Activity
.473
.509
q_595
Do a lot in my spare time.
Activity
.367
.316
q_599
Do dangerous things.
Adventure-seeking
.680
.554
q_1781
Take risks.
Adventure-seeking
.548
.578
q_1662
Seek adventure.
Adventure-seeking
.500
.633
q_2011
Would love to explore strange places.
Adventure-seeking
.354
.442
q_1307
Like to do things for others.
Altruism
.769
.753
q_1385
Love to help others.
Altruism
.729
.762
q_1962
Will do anything for others.
Altruism
.716
.707
q_1832
Think of others first.
Altruism
.679
.690
q_1792
Take time out for others.
Altruism
.616
.609
q_1053
Have a soft heart.
Altruism
.572
.535
q_1162
Inquire about others well-being.
Altruism
.547
.556
q_1159
Immediately feel sad when hearing of an unhappy event.
Altruism
.367
.377
q_1364
Love children.
Altruism
.343
.417
q_974
Get irritated easily.
Anger
.776
.662
q_952
Get angry easily.
Anger
.685
.725
q_101
Am easily annoyed.
Anger
.676
.576
q_1357
Lose my temper.
Anger
.631
.742
q_965
Get easily agitated.
Anger
.567
.586
q_2036
Yell at people.
Anger
.489
.624
q_995
Get upset easily.
Anger
.425
.433
q_4300
When my temper rises I find it difficult to control.
Anger
.393
.512
q_1653
See myself as an average person.
Conventionality
.897
.904
q_525
Consider myself an average person.
Conventionality
.867
.870
q_152
Am just an ordinary person.
Conventionality
.823
.779
q_1300
Like to be thought of as a normal kind of person.
Conventionality
.572
.479
q_747
Enjoy being thought of as a normal mainstream person.
Conventionality
.448
.440
q_1254
Leave a mess in my room.
Disorganization
.840
.794
q_1483
Often forget to put things back in their proper place.
Disorganization
.663
.627
q_1255
Leave my belongings around.
Disorganization
.649
.665
q_169
Am not bothered by disorder.
Disorganization
.418
.428
q_1397
Make a mess of things.
Disorganization
.384
.438
q_736
Easily resist temptations.
Immoderation
.560
.369
q_56
Am able to control my cravings.
Immoderation
.480
.315
q_1590
Rarely overindulge.
Immoderation
.455
.380
q_1462
Never splurge.
Immoderation
.430
.386
q_1461
Never spend more than I can afford.
Immoderation
.389
.324
q_1120
Have never engaged in gossip.
Immoderation
.322
.410
q_636
Do things without thinking of the consequences.
Impulsivity
.557
.650
q_35
Act without thinking.
Impulsivity
.556
.616
q_1424
Make rash decisions.
Impulsivity
.504
.556
q_673
Dont know why I do some of the things I do.
Impulsivity
.422
.374
q_4295
Other people think of me as being very lively.
Liveliness
.504
.552
q_1803
Talk to a lot of different people at parties.
Liveliness
.423
.479
q_4230
Am rather lively.
Liveliness
.421
.535
q_1296
Like to attract attention.
Liveliness
.395
.380
q_744
Enjoy being part of a group.
Liveliness
.336
.305
q_497
Change my mood a lot.
Mood swings
.799
.776
q_1099
Have frequent mood swings.
Mood swings
.778
.737
q_4224
My mood often goes up and down.
Mood swings
.759
.860
q_52
Am a person whose moods go up and down easily.
Mood swings
.734
.853
q_979
Get overwhelmed by emotions.
Mood swings
.404
.362
q_1752
Stick to the rules.
Obedience
.685
.614
q_1867
Try to follow the rules.
Obedience
.678
.595
q_4236
People should always respect the law.
Obedience
.619
.665
q_369
Believe laws should be strictly enforced.
Obedience
.593
.651
q_1657
See that rules are observed.
Obedience
.568
.496
q_1624
Respect authority.
Obedience
.564
.531
q_4291
It is better to follow societys rules than to go my own way.
Obedience
.467
.544
q_1301
Like to be viewed as proper and conventional.
Obedience
.371
.386
q_689
Dont like the idea of change.
Preference for the familiar
.853
.529
q_566
Dislike changes.
Preference for the familiar
.852
.543
q_1540
Prefer to stick with things that I know.
Preference for the familiar
.485
.396
q_47
Am a creature of habit.
Preference for the familiar
.415
.483
q_4226
Am a talkative person.
Talkativeness
.829
.836
q_1795
Talk a lot.
Talkativeness
.805
.825
q_1379
Love to chat.
Talkativeness
.635
.622
q_4265
Like telling jokes and funny stories to my friends.
Talkativeness
.464
.425
q_296
Amuse my friends.
Talkativeness
.404
.394
q_1798
Talk even when I know I shouldn’t.
Talkativeness
.393
.455
q_1244
Laugh aloud.
Talkativeness
.354
.413
q_1064
Have an intense boisterous laugh.
Talkativeness
.347
.450
q_1989
Worry about things.
Worry
.793
.646
q_4256
Worry about awful things that might happen.
Worry
.759
.618
q_4252
Am a worrier.
Worry
.713
.616
q_808
Fear for the worst.
Worry
.615
.578
q_986
Get stressed out easily.
Worry
.461
.366
q_1505
Panic easily.
Worry
.412
.431
Note. Loadings are shown separately in datasets A and B.
