# Supplementary material for: A bottom-up approach dramatically increases the predictability of body mass from personality traits
Source: PLoS One. 2024 Jan 10;19(1):e0295326. doi: 10.1371/journal.pone.0295326 (PMC10781087; doi:10.1371/journal.pone.0295326)
Supplement: S4 Table — (ODT) [file pone.0295326.s004.odt]

S4 Table
Accuracy of Predicting BMI at Different Criteria of Interitem Correlations
Criterion
Number of items
r 1
95% CI
0.03
2
.08
.06–.10
0.05
3
.09
.07–.10
0.07
4
.11
.09–.13
0.10
7
.12
.10–.14
0.11
8
.13
.11–.15
0.12
12
.14
.12–.16
0.13
15
.14
.13–.16
0.14
17
.15
.13–.16
0.15
19
.15
.13–.17
0.16
20
.15
.13–.17
0.17
22
.15
.13–.17
0.18
24
.15
.13–.17
0.19
29
.15
.13–.17
0.20
30
.15
.13–.17
1 The p-value of all elastic net models was < .001 after applying false discovery rate correction.
