# Supplementary material for: A bottom-up approach dramatically increases the predictability of body mass from personality traits
Source: PLoS One. 2024 Jan 10;19(1):e0295326. doi: 10.1371/journal.pone.0295326 (PMC10781087; doi:10.1371/journal.pone.0295326)
Supplement: S5 Table — (ODT) [file pone.0295326.s005.odt]

S5 Table
The Predictive Scales
Criterion
Item code
Item
Weight
.03
q_56
Am able to control my cravings.
-0.828
.03
q_1969
Wish to stay young forever.
-0.029
.05
q_56
Am able to control my cravings.
-0.846
.05
q_1969
Wish to stay young forever.
-0.049
.05
q_2018
Never go down rapids in a canoe.
0.249
.07
q_56
Am able to control my cravings.
-0.831
.07
q_1064
Have an intense, boisterous laugh.
0.409
.07
q_1969
Wish to stay young forever.
-0.053
.07
q_2018
Never go down rapids in a canoe.
0.254
.10
q_56
Am able to control my cravings.
-0.820
.10
q_711
Don't strive for elegance in my appearance.
0.423
.10
q_1064
Have an intense, boisterous laugh.
0.413
.10
q_1289
Like music.
0.134
.10
q_1969
Wish to stay young forever.
-0.049
.10
q_2018
Never go down rapids in a canoe.
0.255
.10
q_4225
Often take notice of what people think.
-0.038
.11
q_56
Am able to control my cravings.
-0.802
.11
q_152
Am just an ordinary person.
0.392
.11
q_711
Don't strive for elegance in my appearance.
0.400
.11
q_1064
Have an intense, boisterous laugh.
0.411
.11
q_1289
Like music.
0.115
.11
q_1969
Wish to stay young forever.
-0.033
.11
q_2018
Never go down rapids in a canoe.
0.233
.11
q_4225
Often take notice of what people think.
-0.010
.12
q_56
Am able to control my cravings.
-0.793
.12
q_152
Am just an ordinary person.
0.390
.12
q_397
Believe that we coddle criminals too much.
0.340
.12
q_463
Can't do without the company of others.
-0.057
.12
q_711
Don't strive for elegance in my appearance.
0.410
.12
q_1064
Have an intense, boisterous laugh.
0.424
.12
q_1289
Like music.
0.111
.12
q_1691
Seldom toot my own horn.
-0.087
.12
q_1969
Wish to stay young forever.
-0.050
.12
q_2018
Never go down rapids in a canoe.
0.231
.12
q_4225
Often take notice of what people think.
-0.023
.12
q_4263
Worry about my health.
0.319
.13
q_56
Am able to control my cravings.
-0.776
.13
q_152
Am just an ordinary person.
0.388
.13
q_397
Believe that we coddle criminals too much.
0.347
.13
q_463
Can't do without the company of others.
-0.064
.13
q_539
Cry during movies.
0.115
.13
q_711
Don't strive for elegance in my appearance.
0.410
.13
q_757
Enjoy feeling "close to the earth."
-0.234
.13
q_1064
Have an intense, boisterous laugh.
0.426
.13
q_1289
Like music.
0.117
.13
q_1329
Like to take it easy.
0.439
.13
q_1691
Seldom toot my own horn.
-0.096
.13
q_1969
Wish to stay young forever.
-0.059
.13
q_2018
Never go down rapids in a canoe.
0.224
.13
q_4225
Often take notice of what people think.
-0.035
.13
q_4263
Worry about my health.
0.331
.14
q_56
Am able to control my cravings.
-0.767
.14
q_152
Am just an ordinary person.
0.389
.14
q_397
Believe that we coddle criminals too much.
0.339
.14
q_463
Can't do without the company of others.
-0.067
.14
q_539
Cry during movies.
0.103
.14
q_711
Don't strive for elegance in my appearance.
0.406
.14
q_757
Enjoy feeling "close to the earth."
-0.228
.14
q_1064
Have an intense, boisterous laugh.
0.417
.14
q_1289
Like music.
0.112
.14
q_1329
Like to take it easy.
0.450
.14
q_1373
Love my enemies.
0.160
.14
q_1691
Seldom toot my own horn.
-0.088
.14
q_1969
Wish to stay young forever.
-0.064
.14
q_2018
Never go down rapids in a canoe.
0.225
.14
q_2036
Yell at people.
0.314
.14
q_4225
Often take notice of what people think.
-0.031
.14
q_4263
Worry about my health.
0.324
.15
q_56
Am able to control my cravings.
-0.762
.15
q_152
Am just an ordinary person.
0.386
.15
q_397
Believe that we coddle criminals too much.
0.340
.15
q_463
Can't do without the company of others.
-0.066
.15
q_539
Cry during movies.
0.102
.15
q_711
Don't strive for elegance in my appearance.
0.403
.15
q_757
Enjoy feeling "close to the earth."
-0.229
.15
q_1064
Have an intense, boisterous laugh.
0.419
.15
q_1289
Like music.
0.117
.15
q_1329
Like to take it easy.
0.443
.15
q_1373
Love my enemies.
0.159
.15
q_1600
React slowly.
0.131
.15
q_1691
Seldom toot my own horn.
-0.092
.15
q_1969
Wish to stay young forever.
-0.068
.15
q_2018
Never go down rapids in a canoe.
0.218
.15
q_2036
Yell at people.
0.315
.15
q_4225
Often take notice of what people think.
-0.038
.15
q_4263
Worry about my health.
0.319
.15
q_4269
Suffer from sleeplessness.
0.074
.16
q_56
Am able to control my cravings.
-0.765
.16
q_152
Am just an ordinary person.
0.381
.16
q_397
Believe that we coddle criminals too much.
0.339
.16
q_463
Can't do without the company of others.
-0.066
.16
q_539
Cry during movies.
0.102
.16
q_711
Don't strive for elegance in my appearance.
0.403
.16
q_757
Enjoy feeling "close to the earth."
-0.225
.16
q_1064
Have an intense, boisterous laugh.
0.422
.16
q_1161
Indulge in my fantasies.
-0.130
.16
q_1289
Like music.
0.122
.16
q_1329
Like to take it easy.
0.450
.16
q_1373
Love my enemies.
0.159
.16
q_1600
React slowly.
0.132
.16
q_1691
Seldom toot my own horn.
-0.095
.16
q_1969
Wish to stay young forever.
-0.064
.16
q_2018
Never go down rapids in a canoe.
0.217
.16
q_2036
Yell at people.
0.317
.16
q_4225
Often take notice of what people think.
-0.039
.16
q_4263
Worry about my health.
0.320
.16
q_4269
Suffer from sleeplessness.
0.077
.17
q_43
Always admit it when I make a mistake.
-0.123
.17
q_56
Am able to control my cravings.
-0.757
.17
q_152
Am just an ordinary person.
0.382
.17
q_397
Believe that we coddle criminals too much.
0.340
.17
q_463
Can't do without the company of others.
-0.067
.17
q_539
Cry during movies.
0.102
.17
q_711
Don't strive for elegance in my appearance.
0.403
.17
q_757
Enjoy feeling "close to the earth."
-0.223
.17
q_1064
Have an intense, boisterous laugh.
0.423
.17
q_1120
Have never engaged in gossip.
-0.055
.17
q_1161
Indulge in my fantasies.
-0.131
.17
q_1289
Like music.
0.126
.17
q_1329
Like to take it easy.
0.448
.17
q_1373
Love my enemies.
0.165
.17
q_1600
React slowly.
0.132
.17
q_1691
Seldom toot my own horn.
-0.091
.17
q_1969
Wish to stay young forever.
-0.069
.17
q_2018
Never go down rapids in a canoe.
0.217
.17
q_2036
Yell at people.
0.308
.17
q_4225
Often take notice of what people think.
-0.039
.17
q_4263
Worry about my health.
0.319
.17
q_4269
Suffer from sleeplessness.
0.076
.18
q_43
Always admit it when I make a mistake.
-0.109
.18
q_56
Am able to control my cravings.
-0.752
.18
q_152
Am just an ordinary person.
0.362
.18
q_397
Believe that we coddle criminals too much.
0.325
.18
q_403
Bottle up my feelings.
0.281
.18
q_463
Can't do without the company of others.
-0.055
.18
q_539
Cry during movies.
0.100
.18
q_711
Don't strive for elegance in my appearance.
0.401
.18
q_757
Enjoy feeling "close to the earth."
-0.215
.18
q_1064
Have an intense, boisterous laugh.
0.424
.18
q_1120
Have never engaged in gossip.
-0.055
.18
q_1161
Indulge in my fantasies.
-0.115
.18
q_1289
Like music.
0.134
.18
q_1329
Like to take it easy.
0.438
.18
q_1373
Love my enemies.
0.174
.18
q_1600
React slowly.
0.120
.18
q_1691
Seldom toot my own horn.
-0.101
.18
q_1861
Try to avoid complex people.
0.368
.18
q_1969
Wish to stay young forever.
-0.080
.18
q_2018
Never go down rapids in a canoe.
0.202
.18
q_2036
Yell at people.
0.298
.18
q_4225
Often take notice of what people think.
-0.039
.18
q_4263
Worry about my health.
0.308
.18
q_4269
Suffer from sleeplessness.
0.064
.19
q_43
Always admit it when I make a mistake.
-0.093
.19
q_56
Am able to control my cravings.
-0.732
.19
q_152
Am just an ordinary person.
0.347
.19
q_251
Am seldom bothered ... suffering of strangers.
0.059
.19
q_397
Believe that we coddle criminals too much.
0.305
.19
q_403
Bottle up my feelings.
0.260
.19
q_463
Can't do without the company of others.
-0.043
.19
q_539
Cry during movies.
0.089
.19
q_711
Don't strive for elegance in my appearance.
0.385
.19
q_757
Enjoy feeling "close to the earth."
-0.191
.19
q_1064
Have an intense, boisterous laugh.
0.417
.19
q_1120
Have never engaged in gossip.
-0.037
.19
q_1161
Indulge in my fantasies.
-0.093
.19
q_1289
Like music.
0.118
.19
q_1329
Like to take it easy.
0.416
.19
q_1373
Love my enemies.
0.163
.19
q_1553
Put little time and effort into my work.
0.088
.19
q_1600
React slowly.
0.095
.19
q_1691
Seldom toot my own horn.
-0.084
.19
q_1861
Try to avoid complex people.
0.346
.19
q_1969
Wish to stay young forever.
-0.068
.19
q_2018
Never go down rapids in a canoe.
0.185
.19
q_2036
Yell at people.
0.281
.19
q_4222
Have many different hobbies.
-0.145
.19
q_4225
Often take notice of what people think.
-0.020
.19
q_4227
Being in debt is worrisome to me.
0.013
.19
q_4233
Dislike people who don't know how to behave themselves.
0.033
.19
q_4263
Worry about my health.
0.296
.19
q_4269
Suffer from sleeplessness.
0.052
.20
q_43
Always admit it when I make a mistake.
-0.090
.20
q_56
Am able to control my cravings.
-0.730
.20
q_152
Am just an ordinary person.
0.346
.20
q_251
Am seldom bothered ... suffering of strangers.
0.058
.20
q_397
Believe that we coddle criminals too much.
0.303
.20
q_403
Bottle up my feelings.
0.258
.20
q_463
Can't do without the company of others.
-0.042
.20
q_539
Cry during movies.
0.087
.20
q_711
Don't strive for elegance in my appearance.
0.383
.20
q_757
Enjoy feeling "close to the earth."
-0.190
.20
q_1064
Have an intense, boisterous laugh.
0.415
.20
q_1120
Have never engaged in gossip.
-0.035
.20
q_1161
Indulge in my fantasies.
-0.092
.20
q_1289
Like music.
0.114
.20
q_1329
Like to take it easy.
0.414
.20
q_1373
Love my enemies.
0.162
.20
q_1553
Put little time and effort into my work.
0.087
.20
q_1600
React slowly.
0.093
.20
q_1691
Seldom toot my own horn.
-0.083
.20
q_1861
Try to avoid complex people.
0.344
.20
q_1969
Wish to stay young forever.
-0.066
.20
q_2018
Never go down rapids in a canoe.
0.183
.20
q_2036
Yell at people.
0.279
.20
q_4222
Have many different hobbies.
-0.144
.20
q_4225
Often take notice of what people think.
-0.019
.20
q_4227
Being in debt is worrisome to me.
0.011
.20
q_4233
Dislike people who don't know how to behave themselves.
0.030
.20
q_4263
Worry about my health.
0.294
.20
q_4269
Suffer from sleeplessness.
0.050
.20
q_4298
Am touchy about some things.
0.023
