# Supplementary material for: A bottom-up approach dramatically increases the predictability of body mass from personality traits
Source: PLoS One. 2024 Jan 10;19(1):e0295326. doi: 10.1371/journal.pone.0295326 (PMC10781087; doi:10.1371/journal.pone.0295326)
Supplement: S6 Table — (ODT) [file pone.0295326.s006.odt]

S6 Table
Observed BMI and Weight by Predicted BMI Decile

4 items
17 items
Decile
BMI (kg/m2)
Weight (kg)
BMI (kg/m2)
Weight (kg)
1
24.32
68.54
23.71
67.74
2
25.12
73.52
24.49
70.39
3
25.22
72.58
24.59
70.74
4
25.09
72.22
24.84
71.92
5
24.87
71.23
24.95
71.23
6
24.94
72.13
24.76
71.20
7
24.93
71.71
24.91
71.90
8
24.72
71.04
25.01
72.03
9
24.81
71.22
25.87
74.53
10
25.72
73.61
26.61
76.14
